# Supplementary material for: Plasma-Activated Water Improve Wound Healing in Diabetic Rats by Influencing the Inflammatory and Remodelling Phase
Source: Int J Mol Sci. 2025 Jan 31;26(3):1265. doi: 10.3390/ijms26031265 (PMC11818764; doi:10.3390/ijms26031265)
Supplement: Supplementary file 1 [file ijms-26-01265-s001.zip]

Archive with 1 entries (1 files):
- ijms-3396588-supplementary.xlsx
