# Supplementary material for: Plasma-Activated Water Improve Wound Healing in Diabetic Rats by Influencing the Inflammatory and Remodelling Phase
Source: Int J Mol Sci. 2025 Jan 31;26(3):1265. doi: 10.3390/ijms26031265 (PMC11818764; doi:10.3390/ijms26031265)
Supplement: Supplementary file 1 [file ijms-26-01265-s001.zip › ijms-3396588-supplementary.xlsx]

## Sheet: 1A Blood glucose levels 
	Table S1: Calculated parameters of effect sizes (Mean Difference, 95% CI, Cohen`s d).
	Blood glucose levels
	Tukey's multiple comparisons test
	I	Mean Diff.	95.00% CI of diff.	Cohen`s d
	C vs. CP	-0.3	-6.416 to 5.816	0.0543873
	C vs. D	-15.37	-21.48 to -9.251	2.70234
	C vs. DP	-20	-26.12 to -13.88	4.06128
	CP vs. D	-15.07	-21.18 to -8.951	2.9828
	CP vs. DP	-19.7	-25.82 to -13.58	6.83797
	D vs. DP	-4.633	-10.75 to 1.483	1.0532
	III
	C vs. CP	0.2	-5.916 to 6.316	0.041776
	C vs. D	-20.17	-26.28 to -14.05	4.96916
	C vs. DP	-16.83	-22.95 to -10.72	3.7657
	CP vs. D	-20.37	-26.48 to -14.25	4.65727
	CP vs. DP	-17.03	-23.15 to -10.92	3.5726
	D vs. DP	3.333	-2.783 to 9.449	0.82608
	VI
	C vs. CP	-1.333	-7.449 to 4.783	0.36122
	C vs. D	-20.33	-26.45 to -14.22	7.61284
	C vs. DP	-21.57	-27.04 to -16.10	5.53509
	CP vs. D	-19	-25.12 to -12.88	4.73015
	CP vs. DP	-20.24	-25.71 to -14.77	4.31139
	D vs. DP	-1.24	-6.710 to 4.230	0.302493
	X
	C vs. CP	-1.267	-7.383 to 4.849	0.752673
	C vs. D	-18.51	-24.23 to -12.79	5.36224
	C vs. DP	-20.96	-26.68 to -15.24	9.06174
	CP vs. D	-17.24	-22.96 to -11.52	5.00765
	CP vs. DP	-19.69	-25.41 to -13.97	8.5635
	D vs. DP	-2.45	-7.747 to 2.847	0.68692
	XV
	C vs. CP	-1.033	-7.149 to 5.083	0.780134
	C vs. D	-18.63	-24.75 to -12.52	13.5326
	C vs. DP	-19.23	-25.35 to -13.12	13.836
	CP vs. D	-17.6	-23.72 to -11.48	44.8524
	CP vs. DP	-18.2	-24.32 to -12.08	41.7076
	D vs. DP	-0.6	-6.716 to 5.516	1.04078

## Sheet: 1C Wound closure area 
	Wound closure area
	Tukey's multiple comparisons test
	I	Mean Diff.	95.00% CI of diff.	Cohen`s d
	C vs. CP	-1.677	-7.251 to 3.896	0.304025
	C vs. D	3.693	-1.880 to 9.267	0.649301
	C vs. DP	2.624	-2.949 to 8.197	0.53284
	CP vs. D	5.371	-0.2026 to 10.94	1.06308
	CP vs. DP	4.301	-1.272 to 9.875	1.4929
	D vs. DP	-1.069	-6.643 to 4.504	0.243012
	III
	C vs. CP	-9.316	-15.16 to -3.470	1.94593
	C vs. D	18.23	12.39 to 24.08	4.49122
	C vs. DP	4.419	-1.154 to 9.992	0.988748
	CP vs. D	27.55	21.44 to 33.65	6.29887
	CP vs. DP	13.73	7.889 to 19.58	2.88031
	D vs. DP	-13.81	-19.66 to -7.967	3.42279
	VI
	C vs. CP	-4.377	-10.22 to 1.468	1.18609
	C vs. D	8.12	2.547 to 13.69	3.04064
	C vs. DP	-3.204	-8.189 to 1.781	0.82218
	CP vs. D	12.5	6.652 to 18.34	3.11194
	CP vs. DP	1.173	-4.114 to 6.460	0.249864
	D vs. DP	-11.32	-16.31 to -6.339	2.76147
	X
	C vs. CP	-0.05347	-5.627 to 5.520	0.0317643
	C vs. D	11.08	5.866 to 16.29	3.20981
	C vs. DP	2.418	-2.795 to 7.632	1.04539
	CP vs. D	11.13	5.920 to 16.35	3.2329
	CP vs. DP	2.472	-2.742 to 7.685	1.07511
	D vs. DP	-8.661	-13.49 to -3.835	2.42833
	XV
	C vs. CP	-0.8291	-6.402 to 4.744	0.626147
	C vs. D	1.402	-4.171 to 6.975	1.01839
	C vs. DP	0.05269	-5.521 to 5.626	0.0379105
	CP vs. D	2.231	-3.342 to 7.805	5.68555
	CP vs. DP	0.8818	-4.692 to 6.455	2.02076
	D vs. DP	-1.349	-6.923 to 4.224	2.34002

## Sheet: 2C Epidermal closure 
	Epidermal closure
	Tukey's multiple comparisons test
	I	Mean Diff.	95.00% CI of diff.	Cohen`s d
	C vs. CP	-15.48	-35.46 to 4.498	4.18367
	C vs. D	0.8852	-19.09 to 20.87	0.2916
	C vs. DP	-12.54	-32.52 to 7.435	0.76528
	CP vs. D	16.37	-3.613 to 36.35	5.55961
	CP vs. DP	2.937	-17.04 to 22.92	0.179445
	D vs. DP	-13.43	-33.41 to 6.550	0.821403
	III
	C vs. CP	0.7741	-19.21 to 20.75	0.0930091
	C vs. D	19.22	-0.7613 to 39.20	2.36157
	C vs. DP	2.196	-17.78 to 22.18	0.268334
	CP vs. D	18.44	-1.535 to 38.42	7.45886
	CP vs. DP	1.422	-18.56 to 21.40	0.207568
	D vs. DP	-17.02	-37.00 to 2.958	2.51158
	VI
	C vs. CP	0.4074	-19.57 to 20.39	0.139519
	C vs. D	18.25	-1.728 to 38.23	2.04737
	C vs. DP	3.596	-16.38 to 23.58	0.444387
	CP vs. D	17.84	-2.135 to 37.82	1.92166
	CP vs. DP	3.189	-16.79 to 23.17	0.387509
	D vs. DP	-14.66	-34.64 to 5.324	1.53369
	X
	C vs. CP	13.2	-6.780 to 33.18	6.0291
	C vs. D	31.56	11.58 to 51.54	1.61619
	C vs. DP	19.29	-0.6909 to 39.27	1.38912
	CP vs. D	18.36	-1.624 to 38.34	0.934364
	CP vs. DP	6.089	-13.89 to 26.07	0.436934
	D vs. DP	-12.27	-32.25 to 7.713	0.706313
	XV
	C vs. CP	0	-19.98 to 19.98
	C vs. D	0	-19.98 to 19.98
	C vs. DP	0	-19.98 to 19.98
	CP vs. D	0	-19.98 to 19.98
	CP vs. DP	0	-19.98 to 19.98
	D vs. DP	0	-19.98 to 19.98

## Sheet: 2D Dermal closure 
	Dermal closure
	Tukey's multiple comparisons test
	I	Mean Diff.	95.00% CI of diff.	Cohen`s d
	C vs. CP	-7.148	-21.00 to 6.708	1.29738
	C vs. D	-1.5	-15.36 to 12.36	0.124073
	C vs. DP	-7.23	-21.09 to 6.627	1.75511
	CP vs. D	5.648	-8.208 to 19.50	1.19557
	CP vs. DP	-0.08148	-13.94 to 13.78	0.0154693
	D vs. DP	-5.73	-19.59 to 8.127	1.9173
	III
	C vs. CP	-5.259	-19.12 to 8.597	0.672394
	C vs. D	3.089	-10.77 to 16.95	0.491769
	C vs. DP	-7.663	-21.52 to 6.194	2.25584
	CP vs. D	8.348	-5.508 to 22.20	0.902616
	CP vs. DP	-2.404	-16.26 to 11.45	0.316696
	D vs. DP	-10.75	-24.61 to 3.105	1.79405
	VI
	C vs. CP	1.13	-12.73 to 14.99	0.0984049
	C vs. D	12.16	-1.697 to 26.02	1.06954
	C vs. DP	-1.033	-14.89 to 12.82	0.0870376
	CP vs. D	11.03	-2.827 to 24.89	1.55411
	CP vs. DP	-2.163	-16.02 to 11.69	0.27477
	D vs. DP	-13.19	-27.05 to 0.6639	1.71186
	X
	C vs. CP	-3.463	-17.32 to 10.39	0.600738
	C vs. D	5.404	-8.453 to 19.26	1.05416
	C vs. DP	-2.019	-15.88 to 11.84	0.295346
	CP vs. D	8.867	-4.990 to 22.72	1.98074
	CP vs. DP	1.444	-12.41 to 15.30	0.226925
	D vs. DP	-7.422	-21.28 to 6.434	1.28154
	XV
	C vs. CP	0.6308	-13.23 to 14.49	0.345107
	C vs. D	19.49	5.634 to 33.35	11.3642
	C vs. DP	6.665	-7.192 to 20.52	7.82047
	CP vs. D	18.86	5.003 to 32.72	7.8524
	CP vs. DP	6.034	-7.823 to 19.89	3.20084
	D vs. DP	-12.83	-26.68 to 1.031	7.22424

## Sheet: 2E Total wound closure 
	Total wound closure
	Tukey's multiple comparisons test
	I	Mean Diff.	95.00% CI of diff.	Cohen`s d
	C vs. CP	-22.63	-48.78 to 3.520	4.8112
	C vs. D	-0.6148	-26.76 to 25.53	0.048186
	C vs. DP	-19.77	-45.92 to 6.376	6.08919
	CP vs. D	22.01	-4.135 to 48.16	4.08813
	CP vs. DP	2.856	-23.29 to 29.01	0.523578
	D vs. DP	-19.16	-45.31 to 6.990	4.59279
	III
	C vs. CP	-4.485	-30.63 to 21.66	0.403191
	C vs. D	22.31	-3.842 to 48.46	2.35037
	C vs. DP	-5.467	-31.62 to 20.68	0.615243
	CP vs. D	26.79	0.6429 to 52.94	3.00094
	CP vs. DP	-0.9815	-27.13 to 25.17	0.118542
	D vs. DP	-27.77	-53.92 to -1.624	4.6996
	VI
	C vs. CP	1.537	-24.61 to 27.69	0.146083
	C vs. D	30.41	4.261 to 56.56	1.83291
	C vs. DP	2.563	-23.59 to 28.71	0.225934
	CP vs. D	28.87	2.724 to 55.02	2.17411
	CP vs. DP	1.026	-25.12 to 27.18	0.18809
	D vs. DP	-27.85	-54.00 to -1.698	1.99787
	X
	C vs. CP	9.737	-16.41 to 35.89	1.3248
	C vs. D	36.96	10.81 to 63.11	1.73634
	C vs. DP	17.27	-8.879 to 43.42	0.813853
	CP vs. D	27.22	1.073 to 53.37	1.25871
	CP vs. DP	7.533	-18.62 to 33.68	0.349394
	D vs. DP	-19.69	-45.84 to 6.461	0.669897
	XV
	C vs. CP	0.6308	-25.52 to 26.78	0.345107
	C vs. D	19.49	-6.659 to 45.64	11.3642
	C vs. DP	6.665	-19.48 to 32.81	7.82046
	CP vs. D	18.86	-7.290 to 45.01	7.8524
	CP vs. DP	6.034	-20.12 to 32.18	3.20084
	D vs. DP	-12.83	-38.98 to 13.32	7.22424

## Sheet: 3B No of inflammatory cells 
	No of inflammatory cells
	Tukey's multiple comparisons test
	I	Mean Diff.	95.00% CI of diff.	Cohen`s d
	C vs. CP	-4.867	-15.74 to 6.009	0.377293
	C vs. D	-13.28	-23.98 to -2.574	0.375403
	C vs. DP	-18.03	-28.73 to -7.324	1.08884
	CP vs. D	-8.412	-19.12 to 2.292	0.595535
	CP vs. DP	-13.16	-23.87 to -2.458	0.932844
	D vs. DP	-4.75	-15.28 to 5.781	0.273055
	III
	C vs. CP	-2.996	-13.55 to 7.555	0.276196
	C vs. D	-23.9	-36.67 to -11.13	2.13135
	C vs. DP	-9.62	-21.15 to 1.905	1.01163
	CP vs. D	-20.91	-33.95 to -7.868	1.80776
	CP vs. DP	-6.624	-18.45 to 5.199	0.681307
	D vs. DP	14.28	0.4440 to 28.12	1.45799
	VI
	C vs. CP	-2.625	-13.16 to 7.906	0.357618
	C vs. D	-31.59	-42.71 to -20.47	2.8786
	C vs. DP	-15.16	-26.83 to -3.499	2.23123
	CP vs. D	-28.97	-40.09 to -17.84	2.34404
	CP vs. DP	-12.54	-24.21 to -0.8735	1.39278
	D vs. DP	16.43	4.224 to 28.63	1.27349
	X
	C vs. CP	0.9571	-10.11 to 12.03	0.161115
	C vs. D	-36.48	-47.76 to -25.19	3.19737
	C vs. DP	-21.25	-32.53 to -9.959	1.95327
	CP vs. D	-37.43	-48.91 to -25.96	3.12693
	CP vs. DP	-22.2	-33.68 to -10.73	1.93965
	D vs. DP	15.23	3.548 to 26.91	0.98768
	XV
	C vs. CP	-1.314	-18.75 to 16.13	0.474679
	C vs. D	-12.41	-27.09 to 2.264	2.19488
	C vs. DP	-6.532	-20.93 to 7.869	2.80017
	CP vs. D	-11.1	-27.41 to 5.214	1.81673
	CP vs. DP	-5.218	-21.28 to 10.85	2.02632
	D vs. DP	5.882	-7.132 to 18.90	1.15153

## Sheet: 3C MPO
	MPO
	Tukey's multiple comparisons test
	I	Mean Diff.	95.00% CI of diff.	Cohen`s d
	C vs. CP	-0.002845	-0.006870 to 0.001180	2.89179
	C vs. D	-0.00919	-0.01346 to -0.004920	0.611319
	C vs. DP	-0.01055	-0.01457 to -0.006520	3.67753
	CP vs. D	-0.006345	-0.01061 to -0.002075	2.20251
	CP vs. DP	-0.0077	-0.01173 to -0.003675	2.63769
	D vs. DP	-0.001356	-0.005625 to 0.002914	0.332833
	III
	C vs. CP	-4.037e-05	-0.003894 to 0.003813	0.0136693
	C vs. D	-0.003976	-0.007650 to -0.0003013	2.12505
	C vs. DP	-0.001608	-0.005462 to 0.002246	0.774946
	CP vs. D	-0.003935	-0.007789 to -8.162e-005	1.48506
	CP vs. DP	-0.001567	-0.005593 to 0.002458	0.541748
	D vs. DP	0.002368	-0.001486 to 0.006222	1.46733
	VI
	C vs. CP	0.0001121	-0.003742 to 0.003966	0.0289967
	C vs. D	-0.005159	-0.009184 to -0.001134	2.24976
	C vs. DP	-0.00137	-0.005395 to 0.002656	0.472293
	CP vs. D	-0.005271	-0.009125 to -0.001417	1.60388
	CP vs. DP	-0.001482	-0.005336 to 0.002372	0.401781
	D vs. DP	0.003789	-0.0002358 to 0.007815	1.95638
	X
	C vs. CP	0.001072	-0.003036 to 0.005180	2.57061
	C vs. D	-0.002536	-0.007036 to 0.001965	1.33913
	C vs. DP	-0.002392	-0.006892 to 0.002109	1.07908
	CP vs. D	-0.003607	-0.007715 to 0.0005010	2.16491
	CP vs. DP	-0.003463	-0.007571 to 0.0006450	1.78317
	D vs. DP	0.000144	-0.004356 to 0.004644	0.0497345
	XV
	C vs. CP	0.0008492	-0.003259 to 0.004957	0.913007
	C vs. D	-0.0004849	-0.004754 to 0.003784	0.280807
	C vs. DP	-0.0001908	-0.004691 to 0.004310	0.176481
	CP vs. D	-0.001334	-0.005188 to 0.002520	1.01803
	CP vs. DP	-0.00104	-0.005148 to 0.003068	2.32997
	D vs. DP	0.0002942	-0.003975 to 0.004564	0.197416

## Sheet: 3D NAG
	NAG
	Tukey's multiple comparisons test
	I	Mean Diff.	95.00% CI of diff.		Cohen`s d
	C vs. CP	0.05935	-0.6566 to 0.7753		0.269771
	C vs. D	-0.1242	-0.8720 to 0.6236		0.148247
	C vs. DP	-0.06998	-0.7859 to 0.6460		0.218929
	CP vs. D	-0.1836	-0.8996 to 0.5324		0.716374
	CP vs. DP	-0.1293	-0.8120 to 0.5533		0.412244
	D vs. DP	0.05427	-0.6617 to 0.7702		0.157019
	III
	C vs. CP	0.1745	-0.5415 to 0.8905		0.379232
	C vs. D	-0.4058	-1.122 to 0.3102		0.78816
	C vs. DP	-0.1436	-0.8596 to 0.5724		0.270565
	CP vs. D	-0.5803	-1.328 to 0.1675		1.4297
	CP vs. DP	-0.3181	-1.066 to 0.4297		0.742758
	D vs. DP	0.2621	-0.4857 to 1.010		0.531209
	VI
	C vs. CP	0.1138	-0.7497 to 0.9773		0.26526
	C vs. D	-0.8976	-1.691 to -0.1045		1.30859
	C vs. DP	-0.1875	-0.9807 to 0.6056		0.46246
	CP vs. D	-1.011	-1.915 to -0.1084		1.41053
	CP vs. DP	-0.3013	-1.204 to 0.6017		1.0324
	D vs. DP	0.7101	-0.1260 to 1.546		1.07562
	X
	C vs. CP	0.2085	-0.5847 to 1.002		0.483513
	C vs. D	-0.5347	-1.298 to 0.2286		1.32511
	C vs. DP	-0.2358	-0.9990 to 0.5275		0.687458
	CP vs. D	-0.7431	-1.459 to -0.02716		1.59265
	CP vs. DP	-0.4442	-1.160 to 0.2718		1.05421
	D vs. DP	0.2989	-0.3837 to 0.9816		0.747521
	XV
	C vs. CP	0.0599	-0.7333 to 0.8531		0.142086
	C vs. D	-0.5596	-1.323 to 0.2036		1.08031
	C vs. DP	-0.5201	-1.313 to 0.2731		1.06574
	CP vs. D	-0.6195	-1.336 to 0.09643		1.15388
	CP vs. DP	-0.58	-1.328 to 0.1678		1.12809
	D vs. DP	0.03955	-0.6764 to 0.7555		0.0683066

## Sheet: 4B Collagen deposition
	Collagen deposition
	Tukey's multiple comparisons test
	I	Mean Diff.	95.00% CI of diff.	Cohen`s d
	C vs. CP	1.35e-13	-31.81 to 31.81
	C vs. D	1.563e-13	-31.81 to 31.81
	C vs. DP	1.634e-13	-31.81 to 31.81
	CP vs. D	2.132e-14	-31.81 to 31.81
	CP vs. DP	2.842e-14	-31.81 to 31.81
	D vs. DP	7.105e-15	-31.81 to 31.81
	III
	C vs. CP	-2.387	-10.40 to 5.628	0.259469
	C vs. D	5.632	-2.485 to 13.75	0.891835
	C vs. DP	6.644	-1.473 to 14.76	0.882715
	CP vs. D	8.019	0.4123 to 15.63	1.04526
	CP vs. DP	9.031	1.424 to 16.64	1.05271
	D vs. DP	1.012	-6.702 to 8.727	0.176987
	VI
	C vs. CP	-1.054	-10.44 to 8.335	0.132466
	C vs. D	12.57	3.857 to 21.28	1.47501
	C vs. DP	10.63	2.248 to 19.01	1.10057
	CP vs. D	13.62	4.693 to 22.55	1.72294
	CP vs. DP	11.68	3.077 to 20.29	1.26653
	D vs. DP	-1.937	-9.800 to 5.926	0.204459
	X
	C vs. CP	3.125	-4.709 to 10.96	0.357162
	C vs. D	20.5	12.78 to 28.23	2.94113
	C vs. DP	11	3.274 to 18.73	1.58215
	CP vs. D	17.38	9.772 to 24.99	1.74312
	CP vs. DP	7.878	0.2710 to 15.48	0.791061
	D vs. DP	-9.501	-17.00 to -2.004	1.11827
	XV
	C vs. CP	3.93	-4.452 to 12.31	0.465662
	C vs. D	2.24	-5.775 to 10.25	0.298593
	C vs. DP	1.93	-5.677 to 9.536	0.171785
	CP vs. D	-1.69	-10.54 to 7.158	0.244981
	CP vs. DP	-2	-10.48 to 6.480	0.172745
	D vs. DP	-0.3104	-8.428 to 7.807	0.0290401

## Sheet: 5 ll-1b
	ll-1b
	Tukey's multiple comparisons test
	I	Mean Diff.	95.00% CI of diff.	Cohen`s d
	C vs. CP	-1.492	-5.098 to 2.114	2.04669
	C vs. D	-1.492	-5.098 to 2.114	0.307356
	C vs. DP	-2.121	-5.727 to 1.485	2.57839
	CP vs. D	-0.0003117	-3.606 to 3.606	0.000534826
	CP vs. DP	-0.6291	-4.235 to 2.977	1.2174
	D vs. DP	-0.6288	-4.235 to 2.977	0.902967
	III
	C vs. CP	1.345	-2.687 to 5.377	16.1343
	C vs. D	-1.251	-4.858 to 2.355	3.99894
	C vs. DP	0.6166	-2.990 to 4.223	0.709001
	CP vs. D	-2.597	-6.628 to 1.435	7.35159
	CP vs. DP	-0.7286	-4.760 to 3.303	0.727601
	D vs. DP	1.868	-1.738 to 5.474	2.03246
	VI
	C vs. CP	-0.5065	-4.538 to 3.525	0.447168
	C vs. D	-2.53	-6.137 to 1.076	9.18839
	C vs. DP	1.409	-1.816 to 4.635	0.63196
	CP vs. D	-2.024	-6.056 to 2.008	1.7934
	CP vs. DP	1.916	-1.780 to 5.611	0.741947
	D vs. DP	3.939	0.7140 to 7.165	1.76753
	X
	C vs. CP	-0.3668	-3.973 to 3.239	0.167069
	C vs. D	-0.7746	-4.148 to 2.599	0.288873
	C vs. DP	-0.6085	-3.982 to 2.765	0.222752
	CP vs. D	-0.4078	-3.781 to 2.965	0.178188
	CP vs. DP	-0.2416	-3.615 to 3.132	0.102926
	D vs. DP	0.1661	-2.957 to 3.289	0.061184
	XV
	C vs. CP	1.883	-1.723 to 5.490	1.26954
	C vs. D	0.384	-3.222 to 3.990	0.267423
	C vs. DP	-0.3671	-3.973 to 3.239	0.254074
	CP vs. D	-1.499	-5.106 to 2.107	2.42017
	CP vs. DP	-2.251	-5.857 to 1.356	3.51827
	D vs. DP	-0.7511	-4.357 to 2.855	1.44203

[truncated: 9 more sheets: 5 Il-6, 5 Tnf, 5 Tgf-b1, 5 Acta2, 5 Col3-a1, 5 Col1-a1, 5 Mmp-9, 5 Timp-1, 5 Mmp-9 Timp-1 ratio]
